# Supplementary material for: Multi-omics analysis of a case of congenital microtia reveals aldob and oxidative stress associated with microtia etiology
Source: Orphanet J Rare Dis. 2024 May 27;19:218. doi: 10.1186/s13023-024-03149-2 (PMC11129396; doi:10.1186/s13023-024-03149-2)
Supplement: Supplementary file 3 — Supplementary Material 3. [file 13023_2024_3149_MOESM3_ESM.xlsx]

## Sheet: Sheet1
PATHOGENIC	ACMG	Gene	Description	Func	Exonic Function	AAChange
		Name
	PS1, PM1, PM2, PP3, PP5	KCNQ4	Potassium voltage-gated channel, KQT-like subfamily, member 4	exonic	missense SNV	KCNQ4:NM_004700:exon4:c.C546G:p.F182L,KCNQ4:NM_172163:exon4:c.C546G:p.F182L
	PVS1, PM2, PP1, PP3	LRBA	Lipopolysaccharide-responsive, beige-like anchor protein	exonic	stopgain	LRBA:NM_001199282:exon35:c.G5586A:p.W1862X,LRBA:NM_006726:exon35:c.G5586A:p.W1862X
LIKELY PATHOGENIC	PVS1, PM2	LEPR	Leptin receptor	exonic	frameshift deletion	LEPR:NM_001198687:exon17:c.2534delT:p.I845fs,LEPR:NM_001198688:exon17:c.2534delT:p.I845fs,LEPR:NM_001198689:exon17:c.2534delT:p.I845fs,LEPR:NM_001003679:exon18:c.2534delT:p.I845fs,LEPR:NM_001003680:exon18:c.2534delT:p.I845fs,LEPR:NM_002303:exon18:c.2534delT:p.I845fs
	PM1, PM2, PP2, PP3	GPR161	G protein-coupled receptor 161	exonic	missense SNV	GPR161:NM_001267613:exon2:c.C802G:p.R268G,GPR161:NM_001267614:exon2:c.C694G:p.R232G,GPR161:NM_001349635:exon2:c.C640G:p.R214G,GPR161:NM_001267611:exon3:c.C1087G:p.R363G,GPR161:NM_001267612:exon3:c.C640G:p.R214G,GPR161:NM_001349633:exon3:c.C1036G:p.R346G,GPR161:NM_001267609:exon4:c.C1096G:p.R366G,GPR161:NM_001267610:exon4:c.C1036G:p.R346G,GPR161:NM_001349632:exon5:c.C1036G:p.R346G,GPR161:NM_001349…
	PS1, PM1, PP5	SOD3	Superoxide dismutase-3, extracellular	exonic	missense SNV	SOD3:NM_003102:exon2:c.C691G:p.R231G
	PM1, PM2, PP2, PP3	WDR36	WD repeat-containing protein 36	exonic	missense SNV	WDR36:NM_139281:exon9:c.G1100A:p.G367D
	PS1, PM1, PP3, PP5	PLG	Plasminogen	exonic	missense SNV	PLG:NM_000301:exon15:c.G1858A:p.A620T
	PM1, PM2, PP1, PP3	PRKDC	Protein kinase, DNA-activated, catalytic polypeptide (hyperradiosensitivity of murine SCID mutation, complementing-1)	exonic	unknown	UNKNOWN
	PM1, PM2, PP2, PP3	UNC45B	UNC45, C. elegans, homolog of, B	exonic	missense SNV	UNC45B:NM_001308281:exon15:c.G2071A:p.E691K,UNC45B:NM_173167:exon17:c.G2314A:p.E772K,UNC45B:NM_001033576:exon18:c.G2308A:p.E770K,UNC45B:NM_001267052:exon18:c.G2308A:p.E770K
	PVS1, PM2	TASP1	Threonine aspartase 1	splicing	unknown	NM_001323603:exon7:c.98-1>TA; NM_001323604:exon7:c.98-1->TA; NM_017714:exon6:c.404-1->TA
BENIGN	BA1, BS1, BS2	BPTF	Bromodomain PHD finger transcription factor	exonic	missense SNV	BPTF:NM_182641:exon11:c.G3629C:p.G1210A,BPTF:NM_004459:exon13:c.G4007C:p.G1336A
					nonframeshift insertion	BPTF:NM_182641:exon24:c.8040_8041insCCAGCCCCA:p.P2680delinsPPAP,BPTF:NM_004459:exon26:c.7989_7990insCCAGCCCCA:p.P2663delinsPPAP
						BPTF:NM_182641:exon24:c.8043_8044insGCCCCACCC:p.P2681delinsPAPP,BPTF:NM_004459:exon26:c.7992_7993insGCCCCACCC:p.P2664delinsPAPP
						BPTF:NM_182641:exon24:c.8049_8050insCCAGCCCCA:p.P2683delinsPPAP,BPTF:NM_004459:exon26:c.7998_7999insCCAGCCCCA:p.P2666delinsPPAP
						BPTF:NM_182641:exon24:c.8050_8051insCAGCCCCAA:p.P2684delinsPAPT,BPTF:NM_004459:exon26:c.7999_8000insCAGCCCCAA:p.P2667delinsPAPT
