# Supplementary material for: Multi-omics analysis of a case of congenital microtia reveals aldob and oxidative stress associated with microtia etiology
Source: Orphanet J Rare Dis. 2024 May 27;19:218. doi: 10.1186/s13023-024-03149-2 (PMC11129396; doi:10.1186/s13023-024-03149-2)
Supplement: Supplementary file 6 — Supplementary Material 6. [file 13023_2024_3149_MOESM6_ESM.xlsx]

## Sheet: Sheet1
primers	sequence 5'-3'
ALDOB-F	AGCTATGGCCACCGTAACAG
ALDOB-R	GGGCTTTGGTAGAGGGCAAA
SOD3-F	CTACTGTGTTCCTGCCTG
SOD3-R	ATGACCTCCTGCCAGATC
TASP1-F	CAAATGCAGGAATGGGATCT
TASP1-R	GGCAAGAGGGTATTCCATGA
PLG-F	ACAACATCCTGGGATTGGGAC
PLG-R	CCTGCTCCCAGCTGCTTC
CDH13-F	CTCGTTCTGTGCGTTCTC
CDH13-R	GCTGGCTGATTGATATGGAA
ADIPOQ-F	GCTATGCTCTTCACCTAT
ADIPOQ-R	GGAGTCATTGTCATTATCAG
ORM-F	CCAACAAGACAGAGGACACGA
ORM-R	TCATCGTCCAGGTAGGAACCA
ESPNP-F	CCTACTGTGCTACGAGATG
ESPNP-R	GAAGAACCTGTGCCTGAG
ASMT-F	GCTCTGTGCTCCTTGAAG
ASMT-R	CCGTTGGCGTAGTCATTA
DHRSX-F	TATTCTACAGCGAAGCATCT
DHRSX-R	GGAAGCCAAGTCACAGTAT
ASMTL-F	AGAAGGCTGCGGATATTG
ASMTL-R	GCTGTCTCTGTGTTACTGT
AKAP17A-F	TGATGGAGAGGCTGAAGG
AKAP17A-R	TGACCAGGCTCTTGTTCT
P2RY8-F	CCTCTTCACCATCTTCATCC
P2RY8-R	AGGAGCACGAAGTTGTTG
PRKDC-F	TCATCTGCTGTGTCTTCAA
PRKDC-R	CTGCTTCTCTGGCTTCTT
LEPR-F	CTGCCTGAAGTGTTAGAAGA
LEPR-R	CATAAGGAGAGTGTCGTTGA
MUC6-F	TTGGTGAACTCGTGGAAG
MUC6-R	AAGGTCTGGCTGTTGATG
DGKK-F	CAGAGTTCCGTCCAAGTC
DGKK-R	GTTACAGTTCTTCAGCATAGG
GPR161-F	CCGACAATATGCCTCTTAGA
GPR161-R	AGCCACATCATCCTCAGT
WDR36-F	AGCCTCAGTTCATCTCCAA
WDR36-R	CAATCCATCGCAGCACTT
BPTF-F	CACACTGGTTACATCTATGAC
BPTF-R	CTTCTTGCTGCTCTTGGT
LRBA-F	TTCTCCTGTCTGTCCTCAT
LRBA-R	GTGCCTTCATCTGGTAACT
KCNQ4-F	CTCATCTTCGCCTCCTTC
KCNQ4-R	ATAGCCGATGGTTGTCAAT
UNC45-F	GCCTCTATCCTCATCAACAA
UNC45-R	CCACCATCATCTCCATCAC
